# Supplementary material for: Novel Mesogenic Vinyl Ketone Monomers and Their Based Polymers
Source: Polymers (Basel). 2022 Dec 20;15(1):5. doi: 10.3390/polym15010005 (PMC9823505; doi:10.3390/polym15010005)
Supplement: Supplementary file 1 [file polymers-15-00005-s001.zip]

Archive with 1 entries (1 files):
- polymers-2092001-supplementary.pdf
